# Supplementary material for: Genome-Wide Identification and Characterization of the GASA Gene Family in Medicago truncatula, and Expression Patterns under Abiotic Stress and Hormone Treatments
Source: Plants (Basel). 2024 Aug 24;13(17):2364. doi: 10.3390/plants13172364 (PMC11396804; doi:10.3390/plants13172364)
Supplement: Supplementary file 1 [file plants-13-02364-s001.zip]

Archive with 2 entries (2 files):
- supplement figures.pdf
- Supplement tables.xlsx
