# Supplementary material for: Genome-Wide Identification and Characterization of the GASA Gene Family in Medicago truncatula, and Expression Patterns under Abiotic Stress and Hormone Treatments
Source: Plants (Basel). 2024 Aug 24;13(17):2364. doi: 10.3390/plants13172364 (PMC11396804; doi:10.3390/plants13172364)
Supplement: Supplementary file 1 [file plants-13-02364-s001.zip › Supplement tables.xlsx]

## Sheet: Table S1
Table S1. The detailed information of MtGASAs
Name	Gene ID	Strand	Begin	End	CDS	Protein	Molecular weight (kDa)	Theoretical pI	Instability index	Aliphatic index	Grand average of hydropathicity (GRAVY)	Stability
MtGASA1	MtrunA17_Chr1g0152851	+	5475953	5477528	276	91	9.92996	9.21	33.43	41.87	-0.142	stable
MtGASA2	MtrunA17_Chr1g0156601	-	8101641	8102804	306	101	10.7955	8.92	48.26	71.58	-0.131	unstable
MtGASA3	MtrunA17_Chr1g0156621	-	8108607	8110310	303	100	10.6505	9.26	44.24	71.4	-0.117	unstable
MtGASA4	MtrunA17_Chr1g0200531	+	47053843	47055578	303	100	10.9711	8.84	32.85	80.9	0.115	stable
MtGASA5	MtrunA17_Chr1g0207611	+	52090917	52091709	273	90	10.0388	8.38	32.63	59.56	-0.262	stable
MtGASA6	MtrunA17_Chr3g0078781	-	1285631	1285828	198	65	7.42175	8.46	41.65	38.92	-0.572	unstable
MtGASA7	MtrunA17_Chr3g0092361	-	13680229	13682358	312	103	11.3555	9.14	40.82	54.95	-0.107	unstable
MtGASA8	MtrunA17_Chr3g0121401	+	41262707	41263959	357	118	12.8698	5.75	49.8	62.8	-0.17	unstable
MtGASA9	MtrunA17_Chr3g0134511	-	50766473	50768044	258	85	9.2179	8.76	22.37	70	0.02	stable
MtGASA10	MtrunA17_Chr3g0142671	-	56535937	56537140	312	103	11.23	8.51	46.01	72.91	-0.131	unstable
MtGASA11	MtrunA17_Chr4g0013021	-	10412053	10412262	210	69	7.39364	5.99	46.98	77.83	0.471	unstable
MtGASA12	MtrunA17_Chr4g0059421	-	52077892	52079428	348	115	12.7699	8.24	56.45	75.39	-0.275	unstable
MtGASA13	MtrunA17_Chr5g0415001	-	15917344	15918113	279	92	10.265	8.71	58.5	54.13	-0.225	unstable
MtGASA14	MtrunA17_Chr5g0415051	+	15958506	15958721	216	71	7.84525	8.75	60.69	40	-0.186	unstable
MtGASA15	MtrunA17_Chr5g0415091	+	16006668	16006934	267	88	10.1388	8.75	69.87	37.73	-0.463	unstable
MtGASA16	MtrunA17_Chr5g0415111	+	16011345	16011868	252	83	9.12789	8.42	51.6	66.99	0.302	unstable
MtGASA17	MtrunA17_Chr5g0434631	-	34727690	34729220	291	96	10.6337	9.22	36.03	60.94	-0.092	stable
MtGASA18	MtrunA17_Chr5g0446671	-	43160398	43160595	198	65	7.39374	8.46	45.29	38.92	-0.563	unstable
MtGASA19	MtrunA17_Chr6g0451481	+	2051319	2054094	660	219	23.6523	9.65	71.49	72.42	-0.288	unstable
MtGASA20	MtrunA17_Chr6g0451491	+	2067990	2068725	393	130	14.6817	9.43	36.38	73.38	-0.202	stable
MtGASA21	MtrunA17_Chr6g0451501	+	2072775	2075205	489	162	17.6269	7.95	51.8	85.43	0.096	unstable
MtGASA22	MtrunA17_Chr6g0453241	+	3666014	3669324	324	107	12.0232	9.38	43.31	58.22	-0.295	unstable
MtGASA23	MtrunA17_Chr7g0217311	+	2872129	2873929	330	109	12.1372	9.15	44.33	52.84	-0.291	unstable
MtGASA24	MtrunA17_Chr7g0256821	-	42536904	42538411	363	120	13.2836	9.12	51.38	62.5	-0.302	unstable
MtGASA25	MtrunA17_Chr8g0364311	+	28768322	28769462	339	112	12.6231	9.13	35.15	74.73	0.033	stable
MtGASA26	MtrunA17_Chr8g0371941	+	34578740	34581565	312	103	11.052	8.8	68.58	73.88	0.167	unstable

## Sheet: Table S2
Table S2. The protein sequences of GASAs in M. truncatula, A. thaliana, O. sativa and A. hypogaea. M. truncatula: Medicago truncatula A17 r5.0 genome datebase (https://medicago.toulouse.inra.fr/MtrunA17r5.0-ANR/); A. thaliana: The Arabidopsis Information Resource (TAIR, https://www.arabidopsis.org/); O. sativa: the Rice Annotation Project Database (RAP-DB, http://rapdb.dna.arc.go.jp/index.html); …
Protein name	Gene ID	Protein sequence
MtGASA1	MtrunA17_Chr1g0152851	MKPAFAAMLLVCLILSSFMFEMSIAGTDSGRFCSSKCGQRCSKAGMKDRCMKFCGICCGKCKCVPSGTYGNKHECPCYRDMKNSKGKPKCP
MtGASA2	MtrunA17_Chr1g0156601	MAISKLLVASLLASFLLFHHLVDATDQSAYAQTQGSLLQQIDCDGACVARCRLSSRPNLCQRACGTCCRRCNCVPPGTSGNKEKCPCYASQTTRGGKPKCP
MtGASA3	MtrunA17_Chr1g0156621	MAFSKFLAASLLASLLLLHLVDATDQSAQAYSQGSLLRKIDCNGACVARCRLSSRPKLCHRACGTCCRRCNCVPPGTAGNQEKCPCYASQTTRGGKPKCP
MtGASA4	MtrunA17_Chr1g0200531	MVFTKNTLILVLLCFILIQEVQVEMLEIYSGNQHIVAAQIDCNGKCGYRCSKASRQKICMRACTSCCRKCNCVPPGTSGNSDMCPCYASLKTHGGKLKCP
MtGASA5	MtrunA17_Chr1g0207611	MKPLFTMLLFCSLLLCSSFLELAIAYEDSSNCSSKCSDRCSKAGVQDRCVKYCEICCNECKCVPSGTYGNKHECPCYRDKVNNKGKPKCP
MtGASA6	MtrunA17_Chr3g0078781	MVEIVECAPRCEDRCSKTHHRKPCLFYCKYCCAKCLCVPPGTYGNKEVCPCYNDWKTKEGGPKCP
MtGASA7	MtrunA17_Chr3g0092361	MAKLVCVLFLALLCIAMITTQVMAKDAAQYGSGNYGPGSLQSYQCPSQCTRRCGQTQYHKPCMFFCQKCCAKCLCVPPGYYGNKSVCPCYNNWKTKRGGPKCP
MtGASA8	MtrunA17_Chr3g0121401	MAGVEGDLSPYDCSTIVCPSRCARSQYKNECISYCSMCCQKCSCPYALAEKILNKGNGEVPINNVEDDCKYICGKSCGRIGNKDGCLEKCYSCCAQCVCPFPGFSEQLLLNTNTSMLH
MtGASA9	MtrunA17_Chr3g0134511	MKLAFAILLLVLSSSLLEVSFAGSDFCNSKCAVRCSKASIQDRCLKFCGICCEKCNCVPSGTYGNKDECPCYRDMKNSKGKGKCP
MtGASA10	MtrunA17_Chr3g0142671	MALFKLLVTSLLVTFVTLHLVHALDHPEPQVHAETQVSLQQQIDCNGACAARCRLSSRPHLCHRACGTCCSRCNCVPPGTSGNQEMCPCYANQTTHGGRRKCP
MtGASA11	MtrunA17_Chr4g0013021	MVSLRDVITFILAMAFVIQLFSAGGEGSPLAEENGAACDYRCSQTHHMKPCLFFCNKCSATCLCVPSGT
MtGASA12	MtrunA17_Chr4g0059421	MALHKLLVFGLLLLVCLSKVSSDHEIEKEEDEEMHLTDKPLIVRDGNRRLMQDIDCGGLCRSRCSVHSRPNLCKRACGTCCVRCKCVPPGTAGNREFCGACYTDMTTHGNKTKCP
MtGASA13	MtrunA17_Chr5g0415001	MAKFICAFLFMLVITFVIQETYAGGEGSLRPQDCAPKCDYRCSKTSHRKACLTYCNLCCAKCLCVPSGTYGNKQECPCYDNWRNKNGGPKCP
MtGASA14	MtrunA17_Chr5g0415051	MLSQLKYFFSADCAGACDVRCSATMYKKACLTYCNYCCAKCLCVPSGTYGHKEECPCYANMRTKRGGPKCP
MtGASA15	MtrunA17_Chr5g0415091	MKQNIVHNCLFGQEHCSPFISWYFYFFSECAPKCDYRCSKTAYKKACLTYCNLCCAKCLCVPSGTYGNKEECPCYNNWKNKKGGPKCP
MtGASA16	MtrunA17_Chr5g0415111	MAKLVCAFLFMLVTSFVIQDVYVKCSAACDVRCSATMYKKACLTYCNYCCAKCLCVPSGTYGHKEECPCYANLKTHEGGPKCP
MtGASA17	MtrunA17_Chr5g0434631	MAARCNGSILVVMSLLLLVTFSNVAEAYGRAKLRPQDCKPRCTYRCSATSHKKPCMFFCQKCCATCLCVPPGVYGNKQVCPCYNSWKTQEGKPKCP
MtGASA18	MtrunA17_Chr5g0446671	MVEIVECAPRCEDRCSKTHHKKPCLFYCKYCCAKCLCVPPGTYGNKEVCPCYNDWKTKEGGPKCP
MtGASA19	MtrunA17_Chr6g0451481	MLQKMVSKSIFLLGIFLVLATKVYSYDEDLKIVVNYVNPTAPPSPIVTPPSPVKAPPTPPLVKSPPIVKAPSPPLVKTPPYQSPPAPSPPLVKPTPPIVKSPPSPPLVKTPPYQSPPIVKAPPTPPPIVKTPPYQSPPIVKPPVAPSPPPTPIVKSWKDCIPLCGYRCQKHSRQNTCIRACMTCCDRCKCVPPGTYGNREKCGKCYTDMVTHGNRPKCP
MtGASA20	MtrunA17_Chr6g0451491	MVAYYFVKKKFEKLKYLVQVNYVKPSAPTVVIPIITVPPSQPAKTPASSPAPPPTSKTKPTPIVKSWKDCIPLCIYRCKLHLRKMVCITACMTCCDRCKCVPLDQTYGNRDKCGKCYTDMLTHHDKVKCP
MtGASA21	MtrunA17_Chr6g0451501	MLQKMASKSILLLGIFLMVATKVFPYNEDLKIVVNNANPSVASVAAQLVKQPPSLVVITAPTPPSPVDAPPIAEAPTQTPLGQSPESAPAPLATPVVKSWEDCIPLCYVRCKLHLRKVECMTQCMTCCDRCQCVPPGTYGNREKCGKCYTDMRTFLDEIMCP
MtGASA22	MtrunA17_Chr6g0453241	MARLVVVFILVLIAISMLQTVVMASHGHGGHHYNDKKKYGPGSLKSYQCPSQCSRRCKNTQYHKPCMFFCQKCCNKCLCVPPGYYGNKAVCPCYNNWKTQQGGPKCP
MtGASA23	MtrunA17_Chr7g0217311	MAMTKFFASLILALIAISMLQTLVMAGNDQGGHLYDNKSQYGPGSLKSYQCPSQCSRRCGQTQYHKPCMFFCQKCCRKCLCVPPGYYGNKAVCPCYNNWKTQQGGPKCP
MtGASA24	MtrunA17_Chr7g0256821	MARKMCIVVLFLVQMLLLPLQNHAEIVVSTVEAPAPQPSKSSGTNQFPNHGITEGSLQPQECGPRCTNRCSNTQYKKPCLFFCNKCCAKCLCVPPGYYGNKQVCPCYNNWKTKRGGPKCP
MtGASA25	MtrunA17_Chr8g0364311	MERKITLLILMVALLFCMTKVLCADSSVHIQDQFTHFEVVKGPNRRLLAFVDCGTRCNVRCSVHSRPNVCMRACGTCCLRCKCVPPGTYGNREMCGRCYTDMITRGNKPKCP
MtGASA26	MtrunA17_Chr8g0371941	MAFSRSFIVSSLLLSLVLFHMVEAHQLMSNFGATSPSPLPQTIDCGDACKGRCLLSSRPNLCKRACGSCCAVCKCVPPGTAGNFDSCECYAKLTTRNQVRKCP
AtGASA1	AT1G75750	MAISKALIASLLISLLVLQLVQADVENSQKKNGYAKKIDCGSACVARCRLSRRPRLCHRACGTCCYRCNCVPPGTYGNYDKCQCYASLTTHGGRRKCP
AtGASA2	AT4G09610	MAVFRSTLVLLLIIVCLTTYELHVHAADGAKVGEGVVKIDCGGRCKDRCSKSSRTKLCLRACNSCCSRCNCVPPGTSGNTHLCPCYASITTHGGRLKCP
AtGASA3	AT4G09600	MAIFRSTLVLLLILFCLTTFELHVHAAEDSQVGEGVVKIDCGGRCKGRCSKSSRPNLCLRACNSCCYRCNCVPPGTAGNHHLCPCYASITTRGGRLKCP
AtGASA4	AT5G15230	MAKSYGAIFLLTLIVLFMLQTMVMASSGSNVKWSQKRYGPGSLKRTQCPSECDRRCKKTQYHKACITFCNKCCRKCLCVPPGYYGNKQVCSCYNNWKTQEGGPKCP
AtGASA5	AT3G02885	MANCIRRNALFFLTLLFLLSVSNLVQAARGGGKLKPQQCNSKCSFRCSATSHKKPCMFFCLKCCKKCLCVPPGTFGNKQTCPCYNNWKTKEGRPKCP
AtGASA6	AT1G74670	MAKLITSFLLLTILFTFVCLTMSKEAEYHPESYGPGSLKSYQCGGQCTRRCSNTKYHKPCMFFCQKCCAKCLCVPPGTYGNKQVCPCYNNWKTQQGGPKCP
AtGASA7	AT2G14900	MKIIVSILVLASLLLISSSLASATISDAFGSGAVAPAPQSKDGPALEKWCGQKCEGRCKEAGMKDRCLKYCGICCKDCQCVPSGTYGNKHECACYRDKLSSKGTPKCP
AtGASA8	AT2G39540	MKLVVVQFFIISLLLTSSFSVLSSADSSCGGKCNVRCSKAGQHEECLKYCNICCQKCNCVPSGTFGHKDECPCYRDMKNSKGGSKCP
AtGASA9	AT1G22690	MKKMNVVAFVTLIISFLLLSQVLAELSSSSNNETSSVSQTNDENQTAAFKRTYHHRPRINCGHACARRCSKTSRKKVCHRACGSCCAKCQCVPPGTSGNTASCPCYASIRTHGNKLKCP
AtGASA10	AT5G59845	MKFPAVKVLIISLLITSSLFILSTADSSPCGGKCNVRCSKAGRQDRCLKYCNICCEKCNYCVPSGTYGNKDECPCYRDMKNSKGTSKCP
AtGASA11	AT2G18420	MAVFRVLLASLLISLLVLDFVHADMVTSNDAPKIDCNSRCQERCSLSSRPNLCHRACGTCCARCNCVAPGTSGNYDKCPCYGSLTTHGGRRKCP
AtGASA12	AT2G30810	MMKLIVVFVISSLLFATQFSNGDELESQAQAPAIHKNGGEGSLKPEECPKACEYRCSATSHRKPCLFFCNKCCNKCLCVPSGTYGHKEECPCYNNWTTKEGGPKCP
AtGASA13	AT5G14920	MALSLLSVFIFFHVFTNVVFAASNEESNALVSLPTPTLPSPSPATKPPSPALKPPTPSYKPPTLPTTPIKPPTTKPPVKPPTIPVTPVKPPVSTPPIKLPPVQPPTYKPPTPTVKPPSVQPPTYKPPTPTVKPPTTSPVKPPTTPPVQSPPVQPPTYKPPTSPVKPPTTTPPVKPPTTTPPVQPPTYNPPTTPVKPPTAPPVKPPTPPPVRTRIDCVPLCGTRCGQHSRKNVCMRACVTCCYRCKCVPPGTYGNKEKCGSCYANMKTRGGKSKCP
AtGASA14	AT1G10588	MKMPVVVQFFIISLLLTSSFYVLSSADSSACGGKCSVRCSKADRTHEECLEDCDICCQKCNCVPSGTYGNKDECPCYRDMKNSKGGSKCP
AtGASA15	AT3G10185	MATKLSIIVFSIVVLHLLLSAHMHPIYLESPARQPQPPQSQPQLPHHNNSQYGTTQGSLQPQECGPRCGDRCSNTQYKKPCLFFCNKCCNKCLCVPPGTYGNKQVCPCYNNWKTKSGGPKCP
OsGASA1	Os03t0607200-01	MKTRRAALLMLLLLVVVAAASWPQPCDAASGFCGSKCAVRCGRGRGRGSGCLRSCGLCCEECNCVPTGSGSTRDECPCYRDMLTAGPRKRPKCP*
OsGASA2	Os03t0760800-01	MKLNTTTTLALLLLLLLASSSLQVSMAGSDFCDGKCKVRCSKASRHDDCLKYCGVCCASCNCVPSGTAGNKDECPCYRDMTTGHGARKRPKCP*
OsGASA3	Os04t0465300-01	MAPGKLAVFALLASLLLLNTIKAADYPPAPPLGPPPHKIVDPGKDCVGACDARCSEHSHKKRCSRSCLTCCSACRCVPAGTAGNRETCGRCYTDWVSHNNMTKCP
OsGASA4	Os05t0376800-01	MEGVGVGVRIRALLCCIAMAAMLLSSYQQGQAEASYMPWPPATPPPPAAAAANSTSTAAANNSSSSSSTTAPPQQPTAFPMYGVTPGSLRPQECGGRCAYRCSATAYRKPCMFFCQKCCASCLCVLPGTYGNKQSCPCYNDWKTKRGGPKCP
OsGASA5	Os05t0432200-00	MASMAKSLLCISLVAILLLVETTAPHGQAYAIDCGAKCGYRCSKSGRPKMCLRACGTCCQRCGCVPPGTSGNENVCPCYANMTTHNGRHKCP
OsGASA6	Os06t0266800-01	MASSTKIPFLLLAVLLLLSIAFPSEVMAGGRGRGGGGGGGVAGGGNLRPWECSPKCAGRCSNTQYKKACLTFCNKCCAKCLCVPPGTYGNKGACPCYNNWKTKEGGPKCP
OsGASA7	Os06t0729400-01	MASSGSKSKTNNGFFVPSPATAMAPCFLLLLIFFFLHVDASAAAASSSSHPQLQVQQMQVKRARSLLQAPKIDCQGTCSGRCANNWKKEMCNKMCNVCCNRCNCVPPGSGQDTRHLCPCYDTMVNPHNGKLKCP
OsGASA8	Os07t0592000-01	MRVPPLRATTALLATLLVAASFQDLTVAADGGGGVVPVPDSVCDAKCQKRCSLKVAGRCMGLCKMCCHDCGGCVPSGPYASKDECPCYRDMVSPKSRRPKCP
OsGASA9	Os09t0414900-01	MALAGRLLVLFAIALLAISIAEHKALAKGSTSEHDDNVYQVSKGGQGSLKSYQCSPQCAYRCSQTQYKKPCLFFCNKCCNACLCVPSGLYGNKGECPCYNNWKTKRGGPKCP
OsGASA10	Os10t0115550-00	MDPASRSLSIIFFLVAVTFVVEVSGQKNEAVYHLFGGEGSLTKNECPGKCSYRCSATSHTTVCMTYCNYCCERCLCVPSGTYGNKEECPCYNNMKTQEGKPKCP
AhGASA1	arahy.Tifrunner.gnm2.ann1.FK6HB9.1	MALSRVVLLLGVFLLLCLSKVSSDVKIEDEDDEQLSLPADKPLIVRDSNRRLMQDIDCGGLCKERCSLHSRPNLCNRACGTCCVRCKCVPPGTAGNRELCGSCYTDMTTHGNKTKCP
AhGASA2	arahy.Tifrunner.gnm2.ann1.YB2114.1	MEKKMIASLQFLLSIMLVMLLFCMAKVSCADPEAKIHDHVTGSEVVKGPTRRLLPFVDCGAKCEARCSAHSRKKICTRACGTCCSRCKCVPPGTYGNREVCGRCYTDMVTHGNKPKCP
AhGASA3	arahy.Tifrunner.gnm2.ann1.V89RV5.1	MAFNKSILLLGIFLVMATSKVSSYNEDLKMQVSYTKPPVGATSAPPKPPGTTTPPPPLTTTVPTPPKAKAPYTPVVKVPPPPFVKSPSYPPPPPPPTPTPTPPKVISPPTPYHPPVVNPPVTPTPAPPTSPIVKSNKDCVPRCGYRCQLHSRTRVCMRACMTCCERCKCVPPGTYGNREKCGKCYTDMVTHGNRSKCP
AhGASA4	arahy.Tifrunner.gnm2.ann1.AVE3D2.1	MATTLTIFMLFLVAMLLLPLKNHAEIIDAATTEAPAPQPNTNISTSNHFPINHGITEGSLKPTECGPRCTTRCSKTQYKKPCLFFCQKCCAKCLCVPPGTYGNKQVCPCYNNWKTKRGGPKCP
AhGASA5	arahy.Tifrunner.gnm2.ann1.EPT56A.1	MHNNCDSECKRRCALSSRPNLCERACGTCCNRCNCVPSGTSGHYEECPCYANQTTHGGVD
AhGASA6	arahy.Tifrunner.gnm2.ann1.QLA9Z7.1	MALSKLLLASLLASLLIIQLVHADHQAYQQTQGSLQQIDCSGACAARCRLSSRPNLCRRACGTCCQRCNCVPPGTAGNQEVCPCYASLTTHGGKRKCP
AhGASA7	arahy.Tifrunner.gnm2.ann1.V4B8PK.1	MKLSFVTLLLVCLVLTSSFFEASMARPVLCGAKCARRCSKAGMKDRCLRFCGICCSKCKCVPSGTYGNKHECPCYRDMRNSKGKPKCP
AhGASA8	arahy.Tifrunner.gnm2.ann1.JGC745.1	MAARSSTSSIVFIALSLLLLLTFSNVAEAYGSARLRPSDCKPRCSYRCSATSHKKPCMFFCQKCCAKCLCVPPGTYGNKQVCPCYNTWKTKEGGPKCP
AhGASA9	arahy.Tifrunner.gnm2.ann1.6SHE48.1	MAMAKAKLVSVLLLALLIAISAISAKQVMAKEAAQYHLDSGSYGPGSLKSYQCPSQCARRCGQTQYHKPCMFFCQKCCAKCLCVPPGYYGNKAVCPCYNNWKTKRGGPKCP
AhGASA10	arahy.Tifrunner.gnm2.ann1.0QC0PL.1	MALSKLLPVSLILSFLLLQHLIEDNQLVSSEGLHGSLNVEKIDCNEACDVRCSKSSRPDLCKRACGTCCQRCNCVPPGYSGNQRACPCYYNQITHGGKRKCP
AhGASA11	arahy.Tifrunner.gnm2.ann1.RM9G1V.1	MALSKLLAASLILSFLLLQLSVDAADKSEVPTVEGAVPGPKIDCKGKCDFRCSKSSHPNLCKRSCNTCCQRCNCVPPGTSGNYETCPCYYAQTTHGGKRKCP
AhGASA12	arahy.Tifrunner.gnm2.ann1.RMUP98.1	MALSKLLAASLIVSFLLLHLGEAYESQEAPQQTIEDSVNNKKIDCSGACSVRCSKASRQRMCKRACGTCCQRCNCVPPGTSGNQKLCPCYYNQTTHGGRRKCP
AhGASA13	arahy.Tifrunner.gnm2.ann1.TJLQ2T.1	MKVVLASVLLLCLLLSSSFLDVSMAGSDFCDSKCGERCAKAGVKDRCLKYCGICCQKCNCVPSGTYGNKDECPCYRDMKNSKGQGKCP
AhGASA14	arahy.Tifrunner.gnm2.ann1.7Y3SM7.1	MKLIFVTLLLCFLLLSSSLLEPATAYEDASYCGKKCSDRCSVAGVKDRCLKYCGICCQECKCVPSGTYGNKHECPCYRDKVNKKGKPKCP
AhGASA15	arahy.Tifrunner.gnm2.ann1.I1ZCNY.1	MASIRTTTLVLFIICLIFIQELEIHGLEIHGENQDMAAAHQHIDCGGKCGYRCSKAGRPKMCMRACKTCCQRCNCVPPGTARNQNACPCYASLTTHGGKLKCP
AhGASA16	arahy.Tifrunner.gnm2.ann1.6NEU1T.1	MQAMASTRTTTLVLFIICLIFIQELEIHGMEIQGENQDMAAAHQHIDCGGKCGYRCSKAGRPKMCMRACKTCCQRCNCVPPGTAGNQNACPCYASLTTHGGKLKCP
AhGASA17	arahy.Tifrunner.gnm2.ann1.RF89RI.1	MDSIFSHPTIFCVTYLCNLLSLSCHLRKLSRQAMTSTRTTTLVLFIICLIFIQELEIHGLEIDGGNQDMAAAHQHIDCGGKCGYRCSKAGRPKICMRACKTCCQRCNCVPPGTAGNQNACPCYASLTTHGGKLKCP
AhGASA18	arahy.Tifrunner.gnm2.ann1.H0C812.1	MALSRVVLLLGVLLLLCLSKVSSDVKIEDEDDEQLSLPADKPLIVRDSNRRLMQDIDCGGLCKERCSLHSRPNLCNRACGTCCVRCKCVPPGTAGNRELCGSCYTDMTTHVCAFLVAVVMDCA
AhGASA19	arahy.Tifrunner.gnm2.ann1.PW1K78.1	MARKLSIVMLCLLVVLLIADTNAKTDASPIGAPTPATSPASSSKNGTTEGSLQPEECAPRCDVRCSKTHHKKPCLFFCKKCCAVCLCVPPGTYGNKELCPCYNNWKTKEGGPKCP
AhGASA20	arahy.Tifrunner.gnm2.ann1.CH1EP2.1	MKKKMKASLQFLLAIMLVMLFFCMAKIVKGPTKKLLPFVDCGAKCEARCSAHSRKKICIRACGTCCSRCKCVPPGTYGNREVCGRCYTDMVTHGNKPKCP
AhGASA21	arahy.Tifrunner.gnm2.ann1.FJ610L.2	MAKFFAAFILALIAISMLQTMVMAANGQGGHLYDNKSQYGPGSVKSYQCPSQCSRRCGKTQYHKPCMFFCQKCCRKCLCVPPGYYGNKAVCPCYNNWKTKEGGPKCP
AhGASA22	arahy.Tifrunner.gnm2.ann1.RUJ0QA.1	MAFNKSILLLGIFLVMATSKVSSYNEDLKMQVSYTKPPVGATSAPPKPPSTTTPPPPVTSTVPTPPKAKAPYTPVVKAPPPPFVKSPSYPPPPPPPTPTPIPTPTPPKVISPPTPYHPPVVNPPVTPTPAPPTSHIVKSNKECVPRCGYRCQLHSRTRVCMRACMTCCERCKCVPPGTYGNREKCGKCYTGMVTHGNRSKCP
AhGASA23	arahy.Tifrunner.gnm2.ann1.HQ8G2J.1	MALSKLLLASLLASLLIIQLVHADHQAYQQTQGSLQQIDCSGACAARCRLSSRPNLCRRACGTCCQRCNCVPPGTAGNQEVCPCYASLTTHGGRRKCP
AhGASA24	arahy.Tifrunner.gnm2.ann1.VLT6V3.1	MATTLTIVMLFLVAMLLLPLKNHAEIIDAATTEAPAPQPNTNITTSNHFPINHGITEGSLKPTECGPRCTTRCSKTQYKKPCLFFCQKCCAKCLCVPPGTYGNKQVCPCYNNWKTKRGGPKCP
AhGASA25	arahy.Tifrunner.gnm2.ann1.VES4LD.1	MKLSFVTLLLVCLVLTSSFFEASMASPVLCGAKCARRCSKAGMKDRCLRFCGICCSKCKCVPSGTYGNKHECPCYRDMRNSKGKPKCP
AhGASA26	arahy.Tifrunner.gnm2.ann1.K28R5D.1	MIISFRYKYLPKYSNSYIISNTSLLVFAFLFFLYSESELFIQFVPHIIAMAARSSTSSIVFIALSLLLLVTFSNVAEAYGSARLRPSDCKPRCSYRCSATSHKKPCMFFCQKCCAKCLCVPPGTYGNKQVCPCYNTWKTKEGGPKCP
AhGASA27	arahy.Tifrunner.gnm2.ann1.C0SGC9.1	MALSKLLAASLIVSLLLLHLGEAYESQEAPQQTIEDSVNNKKIDCSGACSVRCSKASRQRMCKRACGTCCQRCNCVPPGTSGNQKLCPCYYNQTTHGGRRKCP
AhGASA28	arahy.Tifrunner.gnm2.ann1.6KJ02L.1	MALSKLLAASLILSFLLLQLSVDAADKSEVPTVEGAVPGPKIDCKGKCDFRCSKSSHPNLCKRSCNTCCQRCNCVPPGTSGNYETCPCYYAQTTHGGKRKCP
AhGASA29	arahy.Tifrunner.gnm2.ann1.XBXR9Z.1	MALSKLLPVSLILSFLLLQHLIEDNQLVSSEGLHGSLTVERIDCNEACDVRCSKTSRPDLCKRACGTCCQRCNCVPPGYSGNQRACPCYYNQITHGGRRKCP
AhGASA30	arahy.Tifrunner.gnm2.ann1.SY561U.1	MKVVLASVLLLCLLLSSSFLDVSMAGSDFCDSKCGERCAKAGVKDRCLKYCGICCQKCNCVPSGTYGNKDECPCYRDIKNSKGQGKCP
AhGASA31	arahy.Tifrunner.gnm2.ann1.VJ6NUA.1	MAMAKAKLVSLLLLALLIAISAISAQVMAKEAAQYHLDSGSYGPGSLKSYQCPSQCARRCGQTQYHKPCMFFCQKCCAKCLCVPPGYYGNKAVCPCYNNWKTKRGGPKCP
AhGASA32	arahy.Tifrunner.gnm2.ann1.GK9ADN.1	TNFCSISAQSGDKSTADPLGHGLNSSKACRTNQRRRGTKKSHLSMHIEGRSAQIGALLLGLKYCGICCQECKCVPSGTYGNKHECPCYRDKVNKKGMWNNK
AhGASA33	arahy.Tifrunner.gnm2.ann1.FBS0NK.1	MASTRTTTLVLFIICLIFIQELEIHGLEEIQGGNQDMTAAHHHIDCGGKCGYRCSKAGRPKICMRACKTCCQRCNCVPPGTAGNQNACACYASLTTHGGKLKCP
AhGASA34	arahy.Tifrunner.gnm2.ann1.PX38R1.1	MASTRTTTLVLFIICLIFIQELEIHGLEIHGGTQDTAAAHQHIDCGGKCGYRCSKAGRPKICMRACKTCCQRCNCVPPGTAGNQNACPCYASLTTHGGKLKCP
AhGASA35	arahy.Tifrunner.gnm2.ann1.M8TEG5.1	MASTRTTTLVLFIICLIFIQELEIHGLEIHGGTQDMAAAHQHIDCGRKCGYRCSKAGRPKICMRACKTCCQRCNCVPPGTAGNQNACPCYASLTTHGGKLKCP
AhGASA36	arahy.Tifrunner.gnm2.ann1.IN1Z0G.1	MASTRTTTLVLFIICLIFIQELEIHGLEIHGENQDMAAAHQHIDCGGKCGHRCSKAGRPKICMRACKTCCQRCNCVPPGTAGNQNACPCYASLTTHGGKLKCP
AhGASA37	arahy.Tifrunner.gnm2.ann1.50JJZL.1	MASTRTTTLVLFIICLIFIQELEIHGLEIHGENQDMAAAHQHIDCGGKCGYRCSKAGRPKICMRACKTCCQRCNCVPPGTAGNQNACPCYASLTTHGGKLKCP
AhGASA38	arahy.Tifrunner.gnm2.ann1.GQW4DS.1	MASTRTTTLVLFIICLIFIQELEIHGLEIHGENQDMAAAHQHIDCGGKCGYRCSKAGRPKICMRACKTCCQRCNCVPPGTAGNQNACPCYASLTTHGGKLKCP
AhGASA39	arahy.Tifrunner.gnm2.ann1.XG1GJV.1	MKLIFVTLLLCFLLLSSSLLEPATAYEDASYCGKKCSNRCSVAGVKDRCLKYCGICCQECKCVPSGTYGNKHECPCYRDKVNKKGKPKCP
AhGASA40	arahy.Tifrunner.gnm2.ann1.F1TUFL.1	MAKSKFLPVFILALIVISMLQTVVMASHGHGGHHYNDQRKYGPGSLKSYQCPSKCSTRCSRTQYHKPCMFFCQKCCNKCLCVPPGYYGNKAVCPCYNNWKTKEGGPKCP

## Sheet: Table S3
Table S3. The FPKM of MtGASAs in various tissues and different treatments.
	control（24℃）	cold stress（4℃）	freezing stress（-8℃）	drought stress	salt stress	ABA treatment	Bud 4 WK	Nodule	Blade 4 WK	Open Flower	Root 4 WK	SeedPod
Name	SRR2060975	SRR2060977	SRR2060978	SRR2060979	SRR2060980	SRR2060982	SRR349692	SRR350517	SRR350518	SRR350519	SRR350520	SRR350521
MtGASA1	7.47229	23.5329	4.63658	9.19466	13.589	20.5056	51.1045	0.570133	6.48487	348.021	10.0409	8.3164
MtGASA2	0.175111	1.00279	0.0862055	0.271238	0	2.51917	0	0.0814064	7.23067	211.675	5.87413	0.466977
MtGASA3	3.62079	4.1428	2.90829	8.1916	1.82116	44.4514	0.285655	1.46042	23.497	523.694	46.1839	1.83792
MtGASA4	0	0	0.0547884	0.114626	0.0594536	0.165351	0.186466	0	0.0652686	0.241335	0.06246	0.0837025
MtGASA5	0.842181	3.22075	2.19605	1.01195	1.21225	0.970807	20.0657	0.529706	0.676972	4.53695	11.0133	4.12381
MtGASA6	0	0	0	0	0	0	0	0	0	0	0	0
MtGASA7	6.54587	0.657605	0.262767	4.21093	3.55616	4.62329	3.93206	0.040639	19.1648	54.4916	0	5.06204
MtGASA8	0	0	0	0	0	0	0	0	0	0.0880356	0	0
MtGASA9	0.123863	0	0.122363	0.128069	0.0664789	0	0.208772	57.3512	0.219229	5.53919	1.5385	11.9956
MtGASA10	9.17152	8.86506	15.8304	14.5997	12.5748	17.7864	44.661	0	10.6881	0.184673	0.191182	16.7812
MtGASA11	1.90231e-05	9.76537e-06	4.47118e-05	0	0	0	0	0	0	4.16217e-05	3.43576e-05	0
MtGASA12	72.1026	37.5866	58.6026	60.2269	73.9957	112.275	55.4886	7.33471	10.4987	43.9494	11.1234	106.365
MtGASA13	0	0	0	0	0	0	0	0	0	0	0	0.903265
MtGASA14	0	0	0	0	0	0	0	0	0	0	0	98.6592
MtGASA15	0	0	0	0	0	0	0	0	0	0	0	5.1664
MtGASA16	0	0	0	0	0	0	0	0	0	0	0	14.3216
MtGASA17	12.1236	29.6479	30.5645	5.47539	14.043	4.05923	2.15208	5.65847	0.150658	0.0696336	16.2918	4.73362
MtGASA18	0	0	0	0	0	0	0	0	0	0	0	0
MtGASA19	7.94238	8.70061	4.21798	1.75487	2.59863	1.49004	33.6798	1.46129	0.272351	32.7286	18.7282	50.0955
MtGASA20	0	0	0	0	0	0	0	0	0	6.75153	0	0
MtGASA21	0.0383202	0	0	0	0	0	0	0	0	10.0917	0	0
MtGASA22	0.0551144	0.126002	0.164078	0	0.206549	0.0274702	1.84065	0	0.128856	0.268006	0	0.619686
MtGASA23	26.7565	18.8045	12.0476	21.7895	37.3766	14.0235	51.8783	1.66585	7.20095	36.6397	15.1604	52.5175
MtGASA24	14.4104	3.41733	0.833301	13.958	13.8688	27.8066	39.9667	18.4138	103.407	71.4259	5.20829	36.3727
MtGASA25	0	0.718766	0.35296	0.0925623	0.289267	0.177856	0.761252	0.0833983	1.49218	0.591152	0.305993	4.10061
MtGASA26	0.293438	0.298206	0.711335	0.135043	0.17462	0.162442	0.163556	0.0597273	0	46.676	2.301	0.0978909

## Sheet: Table S4
Table S4. The primers used in this study
Primer Name	Primer sequence
q-MtGASA1-F	CCAGCATTTGCAGCTATGTTAC
q-MtGASA1-R	CTGTCCTTCATCCCAGCTTTAG
q-MtGASA2-F	GATTGTGATGGAGCATGTGTTG
q-MtGASA2-R	CTGGCATAACAAGGACACTTTTC
q-MtGASA3-F	GCATCACTCCTCCTTCTTCATC
q-MtGASA3-R	GCATGCTCCATTGCAATCTATTT
q-MtGASA7-F1	GGCTAAGCTTGTTTGTGTTCTG
q-MtGASA7-R1	CCATAATTCCCACTGCCATACT
q-MtGASA9-F1	GTCCTCAGCTCCTCTTTATTGG
q-MtGASA9-R1	TCAAGCATCTGTCCTGAATCG
q-MtGASA10-F	CAGGTACACGCAGAAACTCA
q-MtGASA10-R	CGTGATGATAAACGGCACCTA
q-MtGASA12-F	GTGTGCATTCAAGGCCAAAT
q-MtGASA12-R	TCCCTATTACCAGCAGTACCT
q-MtGASA17-F	GTTCTGCAACATCACACAAGAA
q-MtGASA17-R	GCTGTTGTAGCAAGGACAAAC
q-MtGASA23-F	CCTGGAAGTCTCAAGAGCTAC
q-MtGASA23-R	CAAGGTTTGTGGTATTGTGTCTG
q-MtGASA24-F	AATGCTGCTTCTTCCTCTACAA
q-MtGASA24-R	TGCCATGATTGGGAAATTGATTAG
q-MtGASA25-F	GGCATTTGTGGATTGTGGAAC
q-MtGASA25-R	GGAACACACTTGCACCTTAAAC
q-MtGASA26-F	GCAAGAGAGCTTGTGGTAGTT
q-MtGASA26-R	ATTGCGGGTGGTGAGTTTAG
q-MtActin-F	CCCACTGGATGTCTGTAGGTT
q-MtActin-R	AGAATTAAGTAGCAGCGCAAA
